# Supplementary material for: Population-specific genetic differences of acute coronary syndrome in Han and Uyghur Chinese
Source: Front Pharmacol. 2025 Aug 15;16:1588658. doi: 10.3389/fphar.2025.1588658 (PMC12394146; doi:10.3389/fphar.2025.1588658)
Supplement: Supplementary file 1 [file Table2.xlsx]

## Sheet: Sheet 1
		Han Chinese		Uyghur Chinese
Gene	SNP	p-value	Adjusted p-alues	p-value	Adjusted p-values
CYP2D6	rs72549352	0.131	0.511	NA	NA
CYP2D6	rs72549349	0.030	0.306	0.370	0.802
CYP2D6	rs5030865	0.143	0.511	0.370	0.802
CYP2D6	rs5030655	0.030	0.306	0.566	0.802
CYP2D6	rs3892097	0.059	0.399	0.925	0.973
CYP2D6	rs35742686	0.030	0.306	0.651	0.802
CYP2D6	rs28371725	0.119	0.511	0.143	0.693
CYP2D6	rs16947	0.283	0.751	0.063	0.478
CYP2D6	rs1135840	0.099	0.511	0.157	0.693
CYP2D6	rs1135822	0.001	0.160	0.283	0.802
CYP2D6	rs1065852	0.102	0.511	0.674	0.802
CYP3A4	rs35599367	0.828	0.956	0.981	0.981
CYP3A4	rs2242480	0.513	0.948	0.615	0.802
GNB3	rs5443	0.666	0.948	0.857	0.950
APOE	rs7412	0.144	0.511	0.211	0.758
APOE	rs429358	0.270	0.748	0.881	0.960
ADD1	rs4961	0.263	0.748	0.959	0.975
CYP2C19	rs72552267	0.054	0.399	NA	NA
CYP2C19	rs4986893	0.638	0.948	0.061	0.478
CYP2C19	rs4244285	0.730	0.948	0.600	0.802
CYP2C19	rs3758581	0.146	0.306	0.036	0.370
CYP2C19	rs28399504	NA	NA	0.013	0.214
CYP2C19	rs12769205	0.730	0.948	0.600	0.802
CYP2C19	rs12248560	0.793	0.948	0.250	0.802
NEDD4L	rs4149601	0.653	0.948	0.198	0.758
MTHFR	rs1801133	0.141	0.511	0.563	0.802
PEAR1	rs12041331	0.398	0.933	0.268	0.802
CES1	rs8192935	0.270	0.748	0.924	0.973
CES1	rs2244613	0.721	0.948	0.412	0.802
PTGER3	rs11209716	0.011	0.306	0.493	0.802
CYP2C9	rs1799853	0.586	0.948	0.953	0.975
CYP2C9	rs1057910	0.218	0.366	0.014	0.214
CYP3A4	rs56324128	NA	NA	NA	NA
KCNJ1	rs11600347	0.619	0.948	0.316	0.802
ABCB1	rs2032582	NA	NA	0.357	0.802
ABCB1	rs1045642	0.321	0.815	0.105	0.683
GP1BA	rs6065	0.935	0.979	0.614	0.802
PTGS1	rs10306114	0.468	0.948	0.306	0.802
CACNA1C	rs2238032	0.539	0.948	0.022	0.273
CACNA1C	rs1051375	0.159	0.511	0.140	0.693
ACY3	rs2514036	0.491	0.948	0.001	0.055
VKORC1	rs9934438	0.788	0.948	0.685	0.802
VKORC1	rs9923231	0.788	0.948	0.572	0.802
VKORC1	rs7294	0.865	0.956	NA	NA
CYP4F2	rs2108622	0.522	0.948	0.011	0.214
AGTR1	rs5186	0.712	0.948	0.453	0.802
ACE	rs4343	0.746	0.948	0.471	0.802
ACE	rs4291	0.893	0.956	0.389	0.802
CYP3A5	rs776746	0.627	0.948	0.568	0.802
SLCO1B1	rs4149056	0.129	0.511	0.112	0.683
SLCO1B1	rs4149036	0.947	0.979	0.660	0.802
SLCO1B1	rs4149015	0.393	0.933	0.656	0.802
SLCO1B1	rs2306283	0.513	0.948	0.204	0.758
BDKRB2	rs8012552	0.462	0.948	0.318	0.802
ADRB1	rs1801253	0.979	0.980	0.385	0.802
ABCG2	rs2231142	0.151	0.511	0.705	0.802
ABCC9	rs1283807	0.845	0.956	0.348	0.802
PLCD3	rs12946454	0.758	0.948	0.600	0.802
CES1	rs8192950	0.741	0.948	0.159	0.693
CES1	rs71647871	NA	NA	NA	NA
CES1	rs2307240	0.890	0.956	0.614	0.802
LTC4S	rs730012	0.465	0.948	0.595	0.802
ITGB3	rs5918	NA	NA	0.282	0.802
AGT	rs5051	0.657	0.948	0.710	0.802
ACE	rs4359	0.980	0.980	0.660	0.802
ACE	rs4344	0.846	0.956	0.660	0.802
