# Supplementary material for: Population-specific genetic differences of acute coronary syndrome in Han and Uyghur Chinese
Source: Front Pharmacol. 2025 Aug 15;16:1588658. doi: 10.3389/fphar.2025.1588658 (PMC12394146; doi:10.3389/fphar.2025.1588658)
Supplement: Supplementary file 2 [file Table1.xlsx]

## Sheet: 心脑血管
Drug classification	Drug	Gene	SNP
Antiplatelet Agents	Clopidogrel	ABCB1	rs1045642, rs2032582
		CES1	rs8192950, rs2307240
		CYP2C19	rs12769205, rs4244285, rs4986893, rs3758581, rs28399504, rs72552267, rs12248560
	Ticagrelor	SLCO1B1	rs4149056
		CYP3A4	rs56324128
	Aspirin	PEAR1	rs12041331
		PTGS1	rs10306114
		GP1BA	rs6065
		LTC4S	rs730012
		ITGB3	rs5918
Anticoagulants	Warfarin	CYP2C9	rs1799853, rs1057910
		CYP4F2	rs2108622
		VKORC1	rs9923231, rs7294, rs9934438
	Rivaroxaban	ABCB1	rs1045642, rs2032582
	Dabigatran	CES1	rs2244613, rs8192935
Statins	Rosuvastatin	SLCO1B1	rs4149056, rs2306283
		ABCG2	rs2231142
	Atorvastatin	APOE	rs429358, rs7412
		SLCO1B1	rs4149056, rs2306283, rs4149036
		CYP3A4	rs2242480
	Simvastatin	ABCB1	rs1045642, rs2032582
		CYP3A4	rs35599367
		SLCO1B1	rs4149056, rs2306283
	Fluvastatin	CYP2C9	rs1799853, rs1057910
		SLCO1B1	rs4149056, rs2306283
	Pravastatin	APOE	rs429358, rs7412
		SLCO1B1	rs4149056, rs4149015, rs2306283
	Pitavastatin	SLCO1B1	rs4149056, rs2306283
	Lovastatin	CYP2D6	rs1065852, rs1135822, rs1135840, rs16947, rs28371725, rs35742686, rs3892097, rs5030655, rs5030865, rs72549349, rs72549352
		SLCO1B1	rs4149056, rs2306283
Beta Blockers	Metoprolol	ADRB1	rs1801253
		CYP2D6	rs1065852, rs1135822, rs1135840, rs16947, rs28371725, rs35742686, rs3892097, rs5030655, rs5030865, rs72549349, rs72549352
	Atenolol	ADRB1	rs1801253
	Propranolol	ADRB1	rs1801253
	Bisoprolol	ACY3	rs2514036
	Carvedilol	ADRB1	rs1801253
		CYP2D6	rs1065852, rs1135822, rs1135840, rs16947, rs28371725, rs35742686, rs3892097, rs5030655, rs5030865, rs72549349, rs72549352
Angiotensin II Receptor Blockers	Losartan	ABCB1	rs1045642
		CYP2C9	rs1799853, rs1057910
	Irbesartan	CYP2C9	rs1799853, rs1057910
	Candesartan	AGTR1	rs5186
	Telmisartan	GNB3	rs5443
	Olmesartan	SLCO1B1	rs4149056
	Valsartan	ABCC9	rs1283807
Angiotensin Receptor Neprilysin Inhibitor	Sacubitril/Valsartan	CES1	rs71647871
		ABCC9	rs1283807
Calcium Channel Blockers	Amlodipine	CACNA1C	rs2238032
		CYP3A5	rs776746
	Nitrendipine	CACNA1C	rs2238032
		CYP3A5	rs776746
	Nifedipine	CACNA1C	rs2238032
	Felodipine	CACNA1C	rs2238032
	Verapamil	ABCB1	rs1045642, rs2032582
		CACNA1C	rs1051375
	Enalapril	PLCD3	rs12946454
Angiotensin-Converting Enzyme Inhibitors	Benazepril	AGT	rs5051
		BDKRB2	rs8012552
		PTGER3	rs11209716
	Lisinopril	ACE	rs4343
		BDKRB2	rs8012552
		PTGER3	rs11209716
		SLCO1B1	rs4149056
	Ramipril	ACE	rs4343
		BDKRB2	rs8012552
		PTGER3	rs11209716
	Moexipril	BDKRB2	rs8012552
		PTGER3	rs11209716
	Quinapril	BDKRB2	rs8012552
		PTGER3	rs11209716
	Fosinopril	ACE	rs4343
		BDKRB2	rs8012552
		PTGER3	rs11209716
	Perindopril	ACE	rs4343
		BDKRB2	rs8012552
		PTGER3	rs11209716
	Captopril	ACE	rs4343
		BDKRB2	rs8012552
		PTGER3	rs11209716
	Trandolapril	ACE	rs4344, rs4359
Diuretics	Hydrochlorothiazide	ADD1	rs4961
		KCNJ1	rs11600347
		NEDD4L	rs4149601
	Spironolactone	ADD1	rs4961
	Chlorthalidone	ACE	rs4291
	Furosemide	ADD1	rs4961
		GNB3	rs5443
	Torsemide	ADD1	rs4961
		GNB3	rs5443
	Bumetanide	ADD1	rs4961
		GNB3	rs5443
Vitamins	Folic Acid	MTHFR	rs1801133
